# Supplementary material for: The Influence of Cone Age and Urbanisation on the Diversity and Community Composition of Culturable Seed Fungal Endophytes within Native Australian Banksia ericifolia L.f. subsp. ericifolia
Source: J Fungi (Basel). 2023 Jun 27;9(7):706. doi: 10.3390/jof9070706 (PMC10381327; doi:10.3390/jof9070706)
Supplement: Supplementary file 1 [file jof-09-00706-s001.zip]

Archive with 1 entries (1 files):
- jof-2464684-supplementary.pdf
